# Supplementary material for: Comprehensive biomarker analysis from phase II study of nivolumab in patients with thymic carcinoma
Source: Front Oncol. 2023 Jan 9;12:966527. doi: 10.3389/fonc.2022.966527 (PMC9869613; doi:10.3389/fonc.2022.966527)
Supplement: Supplementary Table 1 — Antibody list for Multiplex fluorescence immunohistochemistry (mFIHC). [file Table_1.xlsx]

## Sheet: Sheet1
	Table S1: List of antibodies with staining conditions
Biomarker	Antibidy	Clone	Catalogue Number	Source	Antigen activaion	Dilution
CD3	Anti-CD3	SP7	ab16669	abcam	TRS9 (Dako) / 95 ℃, 15 min.	1 / 200
CD4	Anti-CD4	NCL-L-CD4-368	6049325	Novocastra	TRS9 (Dako) / 95 ℃, 15 min.	1 / 200
CD8	Anti-CD8	NCL-L-CD8-4B11	6044168	Novocastra	TRS9 (Dako) / 95 ℃, 15 min.	1 / 160
FOXP3	Anti-FOXP3	D608R	#12653	CST	TRS9 (Dako) / 95 ℃, 15 min.	1 / 400
CD204	Anti-CD204	KT022	TG100818	Trans genic	ARpH6 (PerkinElmer) / 95 ℃, 15 min.	1 / 200
	Anti-PD-1	EH33	#43248S	CST	TRS9 (Dako) / 95 ℃, 15 min.	1 / 200
