# Supplementary material for: Comprehensive biomarker analysis from phase II study of nivolumab in patients with thymic carcinoma
Source: Front Oncol. 2023 Jan 9;12:966527. doi: 10.3389/fonc.2022.966527 (PMC9869613; doi:10.3389/fonc.2022.966527)
Supplement: Supplementary Table 2 — Antibody list for Flow cytometer. [file Table_2.xlsx]

## Sheet: Sheet1
	Antibody	Conjugate	company	Cat.#	clone
	CD3	BUV496	BD	564809	UCHT1
	CD4	BV650	BL	317436	OKT4
	CD8	APC-Cy7	BL	344714	SK1
	CD11b	BV786	BL	301346	ICRF44
	CD11c	AF700	BD	561352	B-ly6
	CD14	PerCP-Cy5.5	BD	550787	M5E2
	CD16	BUV395	BD	563785	3G8
	CD19	PE-Cy5.5	eBio	35-0198-42	SJ25C1
	CD123	BV421	BD	562517	9F5
	CD56	PE	BD	347747	MY31
	CD141	BV711	BD	563155	1A4
	HLA-DR	ECD	BC	PN IM3636	Immu-357
	CD45RA	AF700	BL	304120	HI100
	CCR7	BV711	BL	353228	G043H7
	Foxp3	PE	eBio	12-4777-42	236A/E7
	Ki67	BV605	BL	350522	Ki-67
	CD28	PerCP-Cy5.5	BL	302922	CD28.8
	B7-1 (CD80)	FITC	BD	557226	L307.4
	B7-2 (CD86)	BV605	BL	305430	IT2.2
	CTLA-4 (CD152)	BV786	BD	563931	BNI3 (RUO)
	PD-1 (CD279)	APC	BD	558694	MIH4
	PD-L1 (CD274)	PE-Cy7	BD	558017	MIH1
	PD-L2 (CD273)	APC	BL	345508	MIH18
	CD62L	BV421	BL	304828	DREG-56
	Ms IgG1κ	APC	BL	400122	MOPC-21
	Ms IgG1κ	PerCP-Cy5.5	BL	400150	MOPC-21
	Ms IgG1κ	BV421	BL	400158	MOPC-21
	Ms IgG1κ	BV605	BL	400162	MOPC-21
	Ms IgG1κ	FITC	BD	555748	MOPC-21
	Ms IgG1κ	APC	BD	555751	MOPC-21
	Ms IgG1κ	PE-Cy7	BD	557872	MOPC-21
	Ms IgG2aκ	BV711	BL	400272	MOPC-173
	Ms IgG2aκ	BV786	BD	563732	G155-178
	Ms IgG2bκ	BV605	BL	400350	MPC-11
