# Supplementary material for: Comprehensive biomarker analysis from phase II study of nivolumab in patients with thymic carcinoma
Source: Front Oncol. 2023 Jan 9;12:966527. doi: 10.3389/fonc.2022.966527 (PMC9869613; doi:10.3389/fonc.2022.966527)
Supplement: Supplementary Table 3 — List for NCC immuno pharmacogenomic (PGx) analysis panel. [file Table_3.xlsx]

## Sheet: Sheet1
	GENE	Name/Gene ID	Description	Location	Aliases	MIM
Nature 515;563-567 (Illumina; ImmunoChip)	ARG1	ARG1 ID: 383	arginase 1 [Homo sapiens (human)]	Chromosome 6, NC_000006.12 (131573203..131584332)		608313
	B7-H3	CD276 ID: 80381	CD276 molecule [Homo sapiens (human)]	Chromosome 15, NC_000015.10 (73684281..73714518)	4Ig-B7-H3, B7-H3, B7H3, B7RP-2	605715
	B7-H4	VTCN1 ID: 79679	V-set domain containing T cell activation inhibitor 1 [Homo sapiens (human)]	Chromosome 1, NC_000001.11 (117143587..117270368, complement)	B7-H4, B7H4, B7S1, B7X, B7h.5, PRO1291, VCTN1	608162
	BTLA	BTLA ID: 151888	B and T lymphocyte associated [Homo sapiens (human)]	Chromosome 3, NC_000003.12 (112463966..112499702, complement)	BTLA1, CD272	607925
	C1QA	C1QA ID: 712	complement component 1, q subcomponent, A chain [Homo sapiens (human)]	Chromosome 1, NC_000001.11 (22636625..22639682)		120550
	C1QB	C1QB ID: 713	complement component 1, q subcomponent, B chain [Homo sapiens (human)]	Chromosome 1, NC_000001.11 (22653179..22661552)		120570
	C1QC	C1QC ID: 714	complement component 1, q subcomponent, C chain [Homo sapiens (human)]	Chromosome 1, NC_000001.11 (22643625..22648110)	C1Q-C, C1QG	120575
	Casp3	CASP3 ID: 836	caspase 3, apoptosis-related cysteine peptidase [Homo sapiens (human)]	Chromosome 4, NC_000004.12 (184627696..184649475, complement)	CPP32, CPP32B, SCA-1	600636
	CCL2	CCL2 ID: 6347	chemokine (C-C motif) ligand 2 [Homo sapiens (human)]	Chromosome 17, NC_000017.11 (34255277..34257203)	GDCF-2, HC11, HSMCR30, MCAF, MCP-1, MCP1, SCYA2, SMC-CF	158105
	CCL22	CCL22 ID: 6367	chemokine (C-C motif) ligand 22 [Homo sapiens (human)]	Chromosome 16, NC_000016.10 (57358783..57366190)	A-152E5.1, ABCD-1, DC/B-CK, MDC, SCYA22, STCP-1	602957
	CCL28	CCL28 ID: 56477	chemokine (C-C motif) ligand 28 [Homo sapiens (human)]	Chromosome 5, NC_000005.10 (43356972..43412391, complement)	CCK1, MEC, SCYA28	605240
	CCL5	CCL5 ID: 6352	chemokine (C-C motif) ligand 5 [Homo sapiens (human)]	Chromosome 17, NC_000017.11 (35871491..35880373, complement)	D17S136E, RANTES, SCYA5, SIS-delta, SISd, TCP228, eoCP	187011
	CCR5	CCR5 ID: 1234	chemokine (C-C motif) receptor 5 (gene/pseudogene) [Homo sapiens (human)]	Chromosome 3, NC_000003.12 (46370142..46376206)	CC-CKR-5, CCCKR5, CCR-5, CD195, CKR-5, CKR5, CMKBR5, IDDM22	601373
	CCR7	CCR7 ID: 1236	chemokine (C-C motif) receptor 7 [Homo sapiens (human)]	Chromosome 17, NC_000017.11 (40553769..40565484, complement)	BLR2, CC-CKR-7, CCR-7, CD197, CDw197, CMKBR7, EBI1	600242
	CD16a	FCGR3A ID: 2214	Fc fragment of IgG, low affinity IIIa, receptor (CD16a) [Homo sapiens (human)]	Chromosome 1, NC_000001.11 (161541759..161550623, complement)	CD16, CD16A, FCG3, FCGR3, FCGRIII, FCR-10, FCRIII, FCRIIIA, IGFR3, IMD20	146740
	CD1C	CD1C ID: 911	CD1c molecule [Homo sapiens (human)]	Chromosome 1, NC_000001.11 (158289773..158294774)	BDCA1, CD1, CD1A, R7	188340
	CD244	CD244 ID: 51744	CD244 molecule, natural killer cell receptor 2B4 [Homo sapiens (human)]	Chromosome 1, NC_000001.11 (160830158..160862902, complement)	2B4, NAIL, NKR2B4, Nmrk, SLAMF4	605554
	CD27	CD27 ID: 939	CD27 molecule [Homo sapiens (human)]	Chromosome 12, NC_000012.12 (6444885..6451718)	S152, S152. LPFS2, T14, TNFRSF7, Tp55	186711
	CD28	CD28 ID: 940	CD28 molecule [Homo sapiens (human)]	Chromosome 2, NC_000002.12 (203706475..203738912)	Tp44	186760
	CD3E	CD3E ID: 916	CD3e molecule, epsilon (CD3-TCR complex) [Homo sapiens (human)]	Chromosome 11, NC_000011.10 (118304580..118316175)	IMD18, T3E, TCRE	186830
	CD4	CD4 ID: 920	CD4 molecule [Homo sapiens (human)]	Chromosome 12, NC_000012.12 (6789472..6820810)	CD4mut	186940
	CD40	CD40 ID: 958	CD40 molecule, TNF receptor superfamily member 5 [Homo sapiens (human)]	Chromosome 20, NC_000020.11 (46118250..46129745)	Bp50, CDW40, TNFRSF5, p50	109535
	CD40LG	CD40LG ID: 959	CD40 ligand [Homo sapiens (human)]	Chromosome X, NC_000023.11 (136648177..136660390)	CD154, CD40L, HIGM1, IGM, IMD3, T-BAM, TNFSF5, TRAP, gp39, hCD40L
	CD45	PTPRC ID: 5788	protein tyrosine phosphatase, receptor type, C [Homo sapiens (human)]	Chromosome 1, NC_000001.11 (198638968..198757476)	B220, CD45, CD45R, GP180, L-CA, LCA, LY5, T200	151460
	CD45RO
	CD48	CD48 ID: 962	CD48 molecule [Homo sapiens (human)]	Chromosome 1, NC_000001.11 (160678746..160711851, complement)	BCM1, BLAST, BLAST1, MEM-102, SLAMF2, hCD48, mCD48	109530
	CD69	CD69 ID: 969	CD69 molecule [Homo sapiens (human)]	Chromosome 12, NC_000012.12 (9752486..9760901, complement)	AIM, BL-AC/P26, CLEC2C, EA1, GP32/28, MLR-3	107273
	CD7	CD7 ID: 924	CD7 molecule [Homo sapiens (human)]	Chromosome 17, NC_000017.11 (82314865..82317604, complement)	GP40, LEU-9, TP41, Tp40	186820
	CD70	CD70 ID: 970	CD70 molecule [Homo sapiens (human)]	Chromosome 19, NC_000019.10 (6585839..6591152, complement)	CD27L, CD27LG, TNFSF7	602840
	CD80	CD80 ID: 941	CD80 molecule [Homo sapiens (human)]	Chromosome 3, NC_000003.12 (119523948..119559634, complement)	B7, B7-1, B7.1, BB1, CD28LG, CD28LG1, LAB7	112203
	CD86	CD86 ID: 942	CD86 molecule [Homo sapiens (human)]	Chromosome 3, NC_000003.12 (122055362..122121143)	B7-2, B7.2, B70, CD28LG2, LAB72	601020
	CD8A	CD8A ID: 925	CD8a molecule [Homo sapiens (human)]	Chromosome 2, NC_000002.12 (86784605..86808396, complement)	CD8, Leu2, MAL, p32	186910
	CLEC4C	CLEC4C ID: 170482	C-type lectin domain family 4, member C [Homo sapiens (human)]	Chromosome 12, NC_000012.12 (7729415..7749473, complement)	BDCA2, CD303, CLECSF11, CLECSF7, DLEC, HECL, PRO34150	606677
	CSF2	CSF2 ID: 1437	colony stimulating factor 2 (granulocyte-macrophage) [Homo sapiens (human)]	Chromosome 5, NC_000005.10 (132073792..132076170)	GMCSF	138960
	CTLA4	CTLA4 ID: 1493	cytotoxic T-lymphocyte-associated protein 4 [Homo sapiens (human)]	Chromosome 2, NC_000002.12 (203867788..203873960)	ALPS5, CD, CD152, CELIAC3, CTLA-4, GRD4, GSE, IDDM12	123890
	CX3CL1	CX3CL1 ID: 6376	chemokine (C-X3-C motif) ligand 1 [Homo sapiens (human)]	Chromosome 16, NC_000016.10 (57372461..57385048)	ABCD-3, C3Xkine, CXC3, CXC3C, NTN, NTT, SCYD1, fractalkine, neurotactin	601880
	CXCL1	CXCL1 ID: 2919	chemokine (C-X-C motif) ligand 1 (melanoma growth stimulating activity, alpha) [Homo sapiens (human)]	Chromosome 4, NC_000004.12 (73869392..73871302)	FSP, GRO1, GROa, MGSA, MGSA-a, NAP-3, SCYB1	155730
	CXCL10	CXCL10 ID: 3627	chemokine (C-X-C motif) ligand 10 [Homo sapiens (human)]	Chromosome 4, NC_000004.12 (76021116..76023536, complement)	C7, IFI10, INP10, IP-10, SCYB10, crg-2, gIP-10, mob-1	147310
	CXCL11	CXCL11 ID: 6373	chemokine (C-X-C motif) ligand 11 [Homo sapiens (human)]	Chromosome 4, NC_000004.12 (76033682..76036197, complement)	H174, I-TAC, IP-9, IP9, SCYB11, SCYB9B, b-R1	604852
	CXCL9	CXCL9 ID: 4283	chemokine (C-X-C motif) ligand 9 [Homo sapiens (human)]	Chromosome 4, NC_000004.12 (76001342..76007523, complement)	CMK, Humig, MIG, SCYB9, crg-10	601704
	CXCR3	CXCR3 ID: 2833	chemokine (C-X-C motif) receptor 3 [Homo sapiens (human)]	Chromosome X, NC_000023.11 (71615914..71618517, complement)	CD182, CD183, CKR-L2, CMKAR3, GPR9, IP10-R, Mig-R, MigR	300574
	EOMES	EOMES ID: 8320	eomesodermin [Homo sapiens (human)]	Chromosome 3, NC_000003.12 (27715949..27722715, complement)	TBR2	604615
	EPCAM	EPCAM ID: 4072	epithelial cell adhesion molecule [Homo sapiens (human)]	Chromosome 2, NC_000002.12 (47369148..47387028)	DIAR5, EGP-2, EGP314, EGP40, ESA, HNPCC8, KS1/4, KSA, M4S1, MIC18, MK-1, TACSTD1, TROP1	185535
	FOXP3	FOXP3 ID: 50943	forkhead box P3 [Homo sapiens (human)]	Chromosome X, NC_000023.11 (49250436..49269727, complement)	AIID, DIETER, IPEX, JM2, PIDX, XPID	300292
	FTH1	FTH1 ID: 2495	ferritin, heavy polypeptide 1 [Homo sapiens (human)]	Chromosome 11, NC_000011.10 (61964285..61967660, complement)	FHC, FTH, FTHL6, HFE5, PIG15, PLIF	134770
	FTL	FTL ID: 2512	ferritin, light polypeptide [Homo sapiens (human)]	Chromosome 19, NC_000019.10 (48965309..48966879)	LFTD, NBIA3	134790
	GMCSFR	CSF2RA ID: 1438	colony stimulating factor 2 receptor, alpha, low-affinity (granulocyte-macrophage) [Homo sapiens (human)]	Chromosome X, NC_000023.11 (1268800..1325078); Chromosome Y, NC_000024.10 (1268800..1325078)	CD116, CDw116, CSF2RX, CSF2RAY, CSF2RX, CSF2RY, GM-CSF-R-alpha, GMCSFR, GMR, SMDP4, CSF2RA	306250, 425000
	GNLY	GNLY ID: 10578	granulysin [Homo sapiens (human)]	Chromosome 2, NC_000002.12 (85694291..85698854)	D2S69E, LAG-2, LAG2, NKG5, TLA519	188855
	GUSB	GUSB ID: 2990	glucuronidase, beta [Homo sapiens (human)]	Chromosome 7, NC_000007.14 (65960684..65982314, complement)	BG, MPS7	611499
	GZMA	GZMA ID: 3001	granzyme A (granzyme 1, cytotoxic T-lymphocyte-associated serine esterase 3) [Homo sapiens (human)]	Chromosome 5, NC_000005.10 (55102646..55110252)	CTLA3, HFSP	140050
	GZMB	GZMB ID: 3002	granzyme B (granzyme 2, cytotoxic T-lymphocyte-associated serine esterase 1) [Homo sapiens (human)]	Chromosome 14, NC_000014.9 (24630948..24634226, complement)	CCPI, CGL-1, CGL1, CSP-B, CSPB, CTLA1, CTSGL1, HLP, SECT	123910
	GZMH	GZMH ID: 2999	granzyme H (cathepsin G-like 2, protein h-CCPX) [Homo sapiens (human)]	Chromosome 14, NC_000014.9 (24606480..24609774, complement)	CCP-X, CGL-2, CSP-C, CTLA1, CTSGL2	116831
	GZMK	GZMK ID: 3003	granzyme K (granzyme 3; tryptase II) [Homo sapiens (human)]	Chromosome 5, NC_000005.10 (55024279..55034132)	TRYP2	600784
	HLA-A	HLA-A ID: 3105	major histocompatibility complex, class I, A [Homo sapiens (human)]	Chromosome 6, NC_000006.12 (29942470..29945884)	HLAA	142800
	HLA-B	HLA-B ID: 3106	major histocompatibility complex, class I, B [Homo sapiens (human)]	Chromosome 6, NC_000006.12 (31353868..31357212, complement)	AS, HLAB, SPDA1	142830
	HLA-C	HLA-C ID: 3107	major histocompatibility complex, class I, C [Homo sapiens (human)]	Chromosome 6, NC_000006.12 (31268749..31272136, complement)	D6S204, HLA-JY3, HLC-C, PSORS1	142840
	HLA-E	HLA-E ID: 3133	major histocompatibility complex, class I, E [Homo sapiens (human)]	Chromosome 6, NC_000006.12 (30489406..30494205)	EA1.2, EA2.1, HLA-6.2, MHC, QA1	143010
	HO-1	HMOX1 ID: 3162	heme oxygenase 1 [Homo sapiens (human)]	Chromosome 22, NC_000022.11 (35381067..35394214)	HMOX1D, HO-1, HSP32, bK286B10	141250
	ICAM1	ICAM1 ID: 3383	intercellular adhesion molecule 1 [Homo sapiens (human)]	Chromosome 19, NC_000019.10 (10270841..10286615)	BB2, CD54, P3.58	147840
	ICOS	ICOS ID: 29851	inducible T-cell co-stimulator [Homo sapiens (human)]	Chromosome 2, NC_000002.12 (203936731..203961579)	AILIM, CD278, CVID1	604558
	IDO1	IDO1 ID: 3620	indoleamine 2,3-dioxygenase 1 [Homo sapiens (human)]	Chromosome 8, NC_000008.11 (39913809..39928790)	IDO, IDO-1, INDO	147435
	IFNg	IFNG ID: 3458	interferon, gamma [Homo sapiens (human)]	Chromosome 12, NC_000012.12 (68154770..68159741, complement)	IFG, IFI	147570
	IL10	IL10 ID: 3586	interleukin 10 [Homo sapiens (human)]	Chromosome 1, NC_000001.11 (206767602..206774607, complement)	CSIF, GVHDS, IL-10A, TGIF, IL10	124092
	IL12A	IL12A ID: 3592	interleukin 12A [Homo sapiens (human)]	Chromosome 3, NC_000003.12 (159988836..159996019)	CLMF, IL-12A, NFSK, NKSF1, P35	161560
	IL13	IL13 ID: 3596	interleukin 13 [Homo sapiens (human)]	Chromosome 5, NC_000005.10 (132658173..132661109)	IL-13, P600	147683
	IL17	IL17A ID: 3605	interleukin 17A [Homo sapiens (human)]	Chromosome 6, NC_000006.12 (52186387..52190638)	CTLA-8, CTLA8, IL-17, IL-17A, IL17	603149
	IL17F	IL17F ID: 112744	interleukin 17F [Homo sapiens (human)]	Chromosome 6, NC_000006.12 (52236681..52245689, complement)	CANDF6, IL-17F, ML-1, ML1	606496
	IL18	IL18 ID: 3606	interleukin 18 [Homo sapiens (human)]	Chromosome 11, NC_000011.10 (112143251..112164117, complement)	IGIF, IL-18, IL-1g, IL1F4	600953
	IL1B	IL1B ID: 3553	interleukin 1, beta [Homo sapiens (human)]	Chromosome 2, NC_000002.12 (112829751..112836779, complement)	IL-1, IL1-BETA, IL1F2	147720
	IL2	IL2 ID: 3558	interleukin 2 [Homo sapiens (human)]	Chromosome 4, NC_000004.12 (122451470..122456495, complement)	IL-2, TCGF, lymphokine	147680
	IL2RA	IL2RA ID: 3559	interleukin 2 receptor, alpha [Homo sapiens (human)]	Chromosome 10, NC_000010.11 (6010694..6062370, complement)	CD25, IDDM10, IL2R, TCGFR, p55	147730
	IL4	IL4 ID: 3565	interleukin 4 [Homo sapiens (human)]	Chromosome 5, NC_000005.10 (132673986..132682678)	BCGF-1, BCGF1, BSF-1, BSF1, IL-4	147780
	IL6	IL6 ID: 3569	interleukin 6 [Homo sapiens (human)]	Chromosome 7, NC_000007.14 (22725442..22732002)	BSF2, HGF, HSF, IFNB2, IL-6	147620
	IL7	IL7 ID: 3574	interleukin 7 [Homo sapiens (human)]	Chromosome 8, NC_000008.11 (78675872..78805523, complement)	IL-7	146660
	IL7R	IL7R ID: 3575	interleukin 7 receptor [Homo sapiens (human)]	Chromosome 5, NC_000005.10 (35856875..35879603)	CD127, CDW127, IL-7R-alphaA, ILRA, IL7R	146661
	IL8	CXCL8 ID: 3576	chemokine (C-X-C motif) ligand 8 [Homo sapiens (human)]	Chromosome 4, NC_000004.12 (73740506..73743716)	GCP-1, GCP1, IL8, LECT, LUCT, LYNAP, MDNCF, MONAP, NAF, NAP-1, NAP1	146930
	IRF1	IRF1 ID: 3659	interferon regulatory factor 1 [Homo sapiens (human)]	Chromosome 5, NC_000005.10 (132481609..132490777, complement)	IRF-1, MAR	147575
	ITGAM	ITGAM ID: 3684	integrin, alpha M (complement component 3 receptor 3 subunit) [Homo sapiens (human)]	Chromosome 16, NC_000016.10 (31259967..31332892)	CD11B, CR3A, MAC-1, MAC1A, MO1A, SLEB6	120980
	ITGAX	ITGAX ID: 3687	integrin, alpha X (complement component 3 receptor 4 subunit) [Homo sapiens (human)]	Chromosome 16, NC_000016.10 (31355134..31382997)	CD11C, SLEB6	151510
	KLRK1	KLRK1 ID: 22914	killer cell lectin-like receptor subfamily K, member 1 [Homo sapiens (human)]	Chromosome 12, NC_000012.12 (10372353..10390054, complement)	CD314, D12S2489E, KLR, NKG2-D, NKG2D	611817
	LAG3	LAG3 ID: 3902	lymphocyte-activation gene 3 [Homo sapiens (human)]	Chromosome 12, NC_000012.12 (6772483..6778455)	CD223	153337
	LGALS9	LGALS9 ID: 3965	lectin, galactoside-binding, soluble, 9 [Homo sapiens (human)]	Chromosome 17, NC_000017.11 (27631148..27649560)	HUATA, LGALS9	601879
	MAP4K1	MAP4K1 ID: 11184	mitogen-activated protein kinase kinase kinase kinase 1 [Homo sapiens (human)]	Chromosome 19, NC_000019.10 (38587640..38618035, complement)	HPK1	601983
	MICA	MICA ID: 100507436	MHC class I polypeptide-related sequence A [Homo sapiens (human)]	Chromosome 6, NC_000006.12 (31399784..31415315)	MIC-A, PERB11.1	600169
	MICB	MICB ID: 4277	MHC class I polypeptide-related sequence B [Homo sapiens (human)]	Chromosome 6, NC_000006.12 (31494277..31511124)	PERB11.2	602436
	MS4A1	MS4A1 ID: 931	membrane-spanning 4-domains, subfamily A, member 1 [Homo sapiens (human)]	Chromosome 11, NC_000011.10 (60455809..60470752)	B1, Bp35, CD20, CVID5, LEU-16, MS4A2, S7	112210
	NCAM1	NCAM1 ID: 4684	neural cell adhesion molecule 1 [Homo sapiens (human)]	Chromosome 11, NC_000011.10 (112961247..113278436)	CD56, MSK39, NCAM	116930
	PD-1	PDCD1 ID: 5133	programmed cell death 1 [Homo sapiens (human)]	Chromosome 2, NC_000002.12 (241849881..241858908, complement)	CD279, PD-1, PD1, SLEB2, hPD-1, hPD-l, hSLE1	600244
	PD-L1	CD274 ID: 29126	CD274 molecule [Homo sapiens (human)]	Chromosome 9, NC_000009.12 (5450381..5470567)	B7-H, B7H1, PD-L1, PDCD1L1, PDCD1LG1, PDL1	605402
	PD-L2	PDCD1LG2 ID: 80380	programmed cell death 1 ligand 2 [Homo sapiens (human)]	Chromosome 9, NC_000009.12 (5510491..5571282)	B7DC, Btdc, CD273, PD-L2, PDCD1L2, PDL2, bA574F11.2	605723
	perforin	PRF1 ID: 5551	perforin 1 (pore forming protein) [Homo sapiens (human)]	Chromosome 10, NC_000010.11 (70597348..70602775, complement)	FLH2, HPLH2, P1, PFN1, PFP	170280
	PTGER2	PTGER2 ID: 5732	prostaglandin E receptor 2 (subtype EP2), 53kDa [Homo sapiens (human)]	Chromosome 14, NC_000014.9 (52314298..52328606)	EP2	176804
	PTGER4	PTGER4 ID: 5734	prostaglandin E receptor 4 (subtype EP4) [Homo sapiens (human)]	Chromosome 5, NC_000005.10 (40679498..40741764)	EP4, EP4R	601586
	PTGS2	PTGS2 ID: 5743	prostaglandin-endoperoxide synthase 2 (prostaglandin G/H synthase and cyclooxygenase) [Homo sapiens (human)]	Chromosome 1, NC_000001.11 (186671812..186680427, complement)	COX-2, COX2, GRIPGHS, PGG/HS, PGHS-2, PHS-2, hCox-2	600262
	RORC	RORC ID: 6097	RAR-related orphan receptor C [Homo sapiens (human)]	Chromosome 1, NC_000001.11 (151806071..151832238, complement)	NR1F3, RORG, RZR-GAMMA, RZRG, TOR	602943
	SDHA	SDHA ID: 6389	succinate dehydrogenase complex, subunit A, flavoprotein (Fp) [Homo sapiens (human)]	Chromosome 5, NC_000005.10 (218223..264816)	CMD1GG, FP, PGL5, SDH1, SDH2, SDHF	600857
	SOD1	SOD1 ID: 6647	superoxide dismutase 1, soluble [Homo sapiens (human)]	Chromosome 21, NC_000021.9 (31659622..31668931)	ALS, ALS1, HEL-S-44, IPOA, SOD, hSod1, homodimer	147450
	SP2	SP2 ID: 6668	Sp2 transcription factor [Homo sapiens (human)]	Chromosome 17, NC_000017.11 (47896054..47932271)		601801
	STAT1	STAT1 ID: 6772	signal transducer and activator of transcription 1, 91kDa [Homo sapiens (human)]	Chromosome 2, NC_000002.12 (190969036..191014250, complement)	CANDF7, IMD31A, IMD31B, IMD31C, ISGF-3, STAT91	600555
	STAT3	STAT3 ID: 6774	signal transducer and activator of transcription 3 (acute-phase response factor) [Homo sapiens (human)]	Chromosome 17, NC_000017.11 (42313324..42388503, complement)	ADMIO, APRF, HIES	102582
	TBX21	TBX21 ID: 30009	T-box 21 [Homo sapiens (human)]	Chromosome 17, NC_000017.11 (47733244..47746122)	T-PET, T-bet, TBET, TBLYM	604895
	TF	TF ID: 7018	transferrin [Homo sapiens (human)]	Chromosome 3, NC_000003.12 (133661998..133779006)	PRO1557, PRO2086QTL1, TF	190000
	TFRC	TFRC ID: 7037	transferrin receptor [Homo sapiens (human)]	Chromosome 3, NC_000003.12 (196049284..196082161, complement)	CD71, T9, TFR, TFR1, TR, TRFR, p90	190010
	TGFB1	TGFB1 ID: 7040	transforming growth factor, beta 1 [Homo sapiens (human)]	Chromosome 19, NC_000019.10 (41330531..41353933, complement)	CED, DPD1, LAP, TGFB, TGFbeta	190180
	TIM3	HAVCR2 ID: 84868	hepatitis A virus cellular receptor 2 [Homo sapiens (human)]	Chromosome 5, NC_000005.10 (157085832..157109237, complement)	CD366, HAVcr-2, KIM-3, TIM3, TIMD-3, TIMD3, Tim-3	606652
	TMEM55B	TMEM55B ID: 90809	transmembrane protein 55B [Homo sapiens (human)]	Chromosome 14, NC_000014.9 (20457853..20461612, complement)	C14orf9	609865
	TNF	TNF ID: 7124	tumor necrosis factor [Homo sapiens (human)]	Chromosome 6, NC_000006.12 (31575567..31578336)	DIF-alpha, TNFA, TNFSF2, TNF	191160
	TNFRSF14	TNFRSF14 ID: 8764	tumor necrosis factor receptor superfamily, member 14 [Homo sapiens (human)]	Chromosome 1, NC_000001.11 (2556365..2565622)	ATAR, CD270, HVEA, HVEM, LIGHTR, TR2	602746
小泉・田村論文	TNFRSF15?	TNFSF15 ID: 9966	tumor necrosis factor (ligand) superfamily, member 15 [Homo sapiens (human)]	Chromosome 9, NC_000009.12 (114784635..114806128, complement)	TL1, TL1A, VEGI, VEGI192A	604052
	TNFRSF4	TNFRSF4 ID: 7293	tumor necrosis factor receptor superfamily, member 4 [Homo sapiens (human)]	Chromosome 1, NC_000001.11 (1211326..1214638, complement)	ACT35, CD134, IMD16, OX40, TXGP1L	600315
	TNFRSF9	TNFRSF9 ID: 3604	tumor necrosis factor receptor superfamily, member 9 [Homo sapiens (human)]	Chromosome 1, NC_000001.11 (7915871..7943165, complement)	4-1BB, CD137, CDw137, ILA	602250
	TNFSF4	TNFSF4 ID: 7292	tumor necrosis factor (ligand) superfamily, member 4 [Homo sapiens (human)]	Chromosome 1, NC_000001.11 (173183731..173208072, complement)	CD134L, CD252, GP34, OX-40L, OX4OL, TXGP1	603594
Cell 160, 48-61 (Rooney et.al) など	TNFSF6	FASLG ID: 356	Fas ligand (TNF superfamily, member 6) [Homo sapiens (human)]	Chromosome 1, NC_000001.11 (172659008..172666873)	ALPS1B, APT1LG1, APTL, CD178, CD95-L, CD95L, FASL, TNFSF6	134638
	TNFSF9	TNFSF9 ID: 8744	tumor necrosis factor (ligand) superfamily, member 9 [Homo sapiens (human)]	Chromosome 19, NC_000019.10 (6528562..6535928)	4-1BB-L, CD137L	606182
	VCAM1	VCAM1 ID: 7412	vascular cell adhesion molecule 1 [Homo sapiens (human)]	Chromosome 1, NC_000001.11 (100719640..100739045)	CD106, INCAM-100	192225
	VEGFA	VEGFA ID: 7422	vascular endothelial growth factor A [Homo sapiens (human)]	Chromosome 6, NC_000006.12 (43770209..43786487)	MVCD1, VEGF, VPF	192240
	VPS33B	VPS33B ID: 26276	vacuolar protein sorting 33 homolog B (yeast) [Homo sapiens (human)]	Chromosome 15, NC_000015.10 (90998416..91022621, complement)		608552
